# Supplementary material for: Increased knowledge of Francisella genus diversity highlights the benefits of optimised DNA-based assays
Source: BMC Microbiol. 2012 Sep 25;12:220. doi: 10.1186/1471-2180-12-220 (PMC3575276; doi:10.1186/1471-2180-12-220)
Supplement: Additional file 1 — Summary of earlier published and current results of investigated sequence markers. A list of earlier published as well as current results of the specificity of each marker at subspecies level, presence/absence of the markers in the different clades, details of which parts of the study the marker was included and marker type. [file 1471-2180-12-220-S1.xlsx]

## Sheet: summary amplification
Additional File 1.
Detailed information about the primer specificity of earlier published (P) and current (C) result of all investigated markers. In the case of different results for strains within one subspecies, the percentage of the most common occurence is shown. Markers designed for detection and markers with missing data were not selected for the phylogenetic analysis. The result presented from this study is …
		Clade 1													Clade 2								Presence of markers		The different analysis performed
		Reference	F. tul subsp. holarctica		F. tul. subsp. mediasiatica		F. tul. subsp. tularensis		F. novicida		F. hispaniensis		W. persica		F. notatun. subsp. orientalis		F. notatun. subsp. noatunensis		F. philomiragia		Probe	Marker present in clade 1	Marker present in clade 2	Marker present in all subspecies	Specificity of primers tested	Used in phylogenetic analysis for clade 1	Used in phylogenetic analysis for clade 2	Used in phylogenetic analysis for all markers	Marker type
			P	C	P	C	P	C	P	C	P	C	P	C	P	C	P	C	P	C
1	16s	[14]	+	+	+	+	+	+	+	+	NA	+	+	+	NA	+	NA	+	-	+	No	No*	Yes	No*	Yes	Yes	Yes	Yes	detection/identification
2	16s+ItS+23s	[34]	NA	+	NA	+	NA	+	NA	+	NA	+	NA	-	NA	+	NA	+	+	+	No	No*	Yes	No*	Yes	Yes	Yes	Yes	identification
3	16s+ItS+23s	[34]	NA	+	NA	+	NA	+	NA	+	NA	+	NA	+	NA	+	NA	+	+	+	No	No*	Yes	No*	Yes	Yes	Yes	Yes	identification
4	16s+ItS+23s	[34]	NA	+	NA	+	NA	+	NA	+	NA	+	NA	+	NA	+	NA	+	+	+	No	No*	Yes	No*	Yes	Yes	Yes	Yes	identification
5	aroA	[61]	+	+	+	+	+	+	+	+	NA	+	+	+	NA	-	NA	-	NA	-	No	Yes	Yes	Yes	Yes	Yes	Yes	Yes	identification
6	atpA	[61]	+	+	+	+	+	+	+	+	NA	+	+	+	NA	-	NA	+	NA	+	No	Yes	Yes	Yes	Yes	Yes	Yes	Yes	identification
7	dnaA	[19]	+	+	+	+	+	+	+	+	NA	+	NA	+	NA	-	NA	-	-	-	No	Yes	Yes	Yes	Yes	Yes	Yes	Yes	identification
8	fabH	[62]	+	+	+	+	+	+	+	+	NA	+	NA	+	NA	+	NA	+	NA	+	No	Yes	Yes	Yes	Yes	Yes	Yes	Yes	identification
9	fopA	[19]	+	+	+	+	+	+	+	+	NA	-	NA	-	NA	+	NA	+	+	+	No	No*	Yes	No*	Yes	Yes	Yes	Yes	identification
10	fopA	[34]	NA	-	NA	-	NA	-	NA	-	NA	-	NA	-	NA	+	NA	+	+	+	No	No*	Yes	No*	Yes	Yes	Yes	Yes	identification
11	fopA-in + probe	[15]	+	+	NA	+	+	+	+	+	NA	-	NA	-	NA	-	NA	-	+	-	Yes	Yes	Yes	Yes	Yes	Yes	Yes	Yes	detection
12	fopA-out + probe	[15]	+	+	NA	+	+	+	+	+	NA	+	NA	+	NA	+	NA	-	+	-	Yes	Yes	Yes	Yes	Yes	Yes	Yes	Yes	detection
13	fopA	[16]	+	+	NA	+	+	+	+	+	NA	+	NA	-	NA	+	NA	-	+	-	Yes	Yes	Yes	Yes	Yes	No	No	No	detection
14	FtM19	[58]	+	+	NA	+	+	+	NA	+	NA	-	NA	-	NA	-	NA	-	NA	-	No	Yes	Yes	Yes	Yes	No	No	No	detection
15	FtM19	[65]	+	+	+	+	+	+	+	+	NA	-	NA	-	NA	-	NA	-	NA	-	No	Yes	Yes	Yes	Yes	No	No	No	identification
16	FTT0376	[17]	+	+	+	+	+	+	-	-**	NA	M	NA	M	NA	M	NA	M	-	M	Yes	No	No	No	Yes	No	No	No	detection
17	FTT0523	[17]	+	+	+	+	+	+	-	-	NA	M	NA	M	NA	M	NA	M	-	M	Yes	No	No	No	Yes	No	No	No	detection
18	groEL	[34]	NA	+	NA	+	NA	+	NA	+	NA	+	NA	+	NA	+	NA	+	+	+	No	No*	Yes	No*	Yes	Yes	Yes	Yes	identification
19	iglC (23kDa)	[16]	+	+	NA	+	+	+	+	+	NA	+	NA	-	NA	+	NA	-	73%-	67%-	Yes	No	No	No	Yes	No	No	No	detection
20	ISFtu2	[59]	+	+	NA	+	+	+	NA	+	NA	+	NA	M	NA	+	NA	M	NA	M	No	No	No	No	Yes	No	No	No	detection
21	ISFtu2	[16]	+	+	NA	+	+	+	+	57%+	NA	-	NA	M	NA	M	NA	+	+	0.5	Yes	No	No	No	Yes	No	No	No	detection
22	lpnA (tul4, 17kDa)	[37]	+	+	+	+	+	+	+	+	NA	+	NA	-	NA	+	NA	-	NA	-	No	Yes	Yes	Yes	Yes	Yes	Yes	Yes	detection
23	lpnA (tul4)	[16]	+	+	NA	+	+	+	+	+	NA	+	NA	+	NA	+	NA	+	-	+	Yes	Yes	Yes	Yes	Yes	No	No	No	detection
24	lpnB	[34]	NA	-	NA	-	NA	-	NA	-	NA	-	NA	-	NA	-	NA	+	+	-	No	Yes	Yes	Yes	Yes	Yes	Yes	Yes	identification
25	mdh	[64]	NA	+	NA	+	NA	+	NA	+	NA	+	NA	+	NA	+	NA	+	+	+	No	Yes	Yes	Yes	Yes	Yes	Yes	Yes	Identification
26	mutS	[19]	+	+	+	+	+	+	+	+	NA	-	NA	+	NA	-	NA	-	-	-	No	Yes	Yes	Yes	Yes	Yes	Yes	Yes	identification
27	parC	[61]	+	+	+	+	+	+	+	+	NA	+	+	+	NA	+	NA	-	NA	-	No	Yes	Yes	Yes	Yes	Yes	Yes	Yes	identification
28	pdpD	[60]	-	M	NA	+	+	+	+	86%+	NA	-	NA	M	NA	M	NA	M	NA	M	Yes	No	No	No	Yes	No	No	No	detection
29	pgm	[61]	+	+	+	+	+	+	+	+	NA	+	NA	-	NA	-	NA	+	NA	+	No	Yes	Yes	Yes	Yes	Yes	Yes	Yes	identification
30	prfB	[19]	+	+	+	+	+	+	+	+	NA	+	NA	+	NA	+	NA	+	+	+	No	Yes	Yes	Yes	Yes	Yes	Yes	Yes	identification
31	putA	[19]	+	+	+	+	+	+	+	+	NA	+	NA	-	NA	-	NA	-	-	-	No	Yes	Yes	Yes	Yes	Yes	Yes	Yes	identification
32	rpoA	[64]	NA	+	NA	+	NA	+	NA	+	NA	+	NA	+	NA	+	+	-	+	+	No	Yes	Yes	Yes	Yes	Yes	Yes	Yes	identification
33	rpoB	[34]	NA	+	NA	+	NA	+	NA	+	NA	-	NA	+	NA	+	+	+	+	+	No	Yes	Yes	Yes	Yes	Yes	Yes	Yes	identification
34	sdhA	[34]	NA	-	NA	-	NA	-	NA	+	NA	-	NA	-	NA	+	NA	+	+	+	No	Yes	Yes	Yes	Yes	Yes	Yes	Yes	identification
35	tpiA	[19]	+	+	+	+	+	+	+	+	NA	+	NA	+	NA	+	NA	+	+	+	No	Yes	Yes	Yes	Yes	Yes	Yes	Yes	identification
36	tpiA	[61]	+	+	+	+	+	+	+	+	NA	+	+	+	NA	-	NA	-	NA	-	No	Yes	Yes	Yes	Yes	Yes	Yes	Yes	identification
37	trpE	[61]	+	+	+	+	+	+	+	+	NA	+	-	M	NA	-	NA	-	NA	-	No	Yes	No	No	Yes	Yes	No	No	identification
38	uup	[61]	+	+	+	+	+	+	+	+	NA	+	-	M	NA	-	NA	-	NA	-	No	Yes	Yes	No	Yes	Yes	Yes	No	identification
*	Genomes lacking this marker had low quality genome sequences and by excluding these genomes from the phylogenetic analysis these markers qualified to be included.																								38	28	27	26
**	Amplification of one F.tularensis subsp. novicida
NA	Marker not tested/investigated
+	Amplification succsesful. In this study this means that both primers have primer score less than 2.
-	Marker amplified. In this study this means that at least one of the two primers have 2 or higher in primer score.
M	Lack of sequence
P	Published results, see reference
C	Current results presented in this study
