# Supplementary material for: Increased knowledge of Francisella genus diversity highlights the benefits of optimised DNA-based assays
Source: BMC Microbiol. 2012 Sep 25;12:220. doi: 10.1186/1471-2180-12-220 (PMC3575276; doi:10.1186/1471-2180-12-220)
Supplement: Additional file 2 — Single-marker topologies. A zip-file containing all single-marker topologies in pdf format obtained from the model-averaging phylogenetic analysis using jModelTest. [file 1471-2180-12-220-S2.gz]

Archive with 85 entries (85 files):
- 01_16s.clade2.phy_phyml_tree.txt
- 02_16s+its+23s_1.clade2.phy_phyml_tree.txt
- 03_16s+its+23s_2.clade2.phy_phyml_tree.txt
- 04_16s+its+23s_3.clade2.phy_phyml_tree.txt
- 05_aroa_2.clade2.phy_phyml_tree.txt
- 06_atpa_1.clade2.phy_phyml_tree.txt
- 07_dnaa.clade2.phy_phyml_tree.txt
- 08_fabh.clade2.phy_phyml_tree.txt
- 09_fopa_1.clade2.phy_phyml_tree.txt
- 10_fopa_2.clade2.phy_phyml_tree.txt
- 11_fopa-in.clade2.phy_phyml_tree.txt
- 12_fopa-out.clade2.phy_phyml_tree.txt
- 13_groel.clade2.phy_phyml_tree.txt
- 14_iglc.clade2.phy_phyml_tree.txt
- 15_lpna.clade2.phy_phyml_tree.txt
- 16_lpnb.clade2.phy_phyml_tree.txt
- 17_mdh.clade2.phy_phyml_tree.txt
- 18_muts.clade2.phy_phyml_tree.txt
- 19_parc.clade2.phy_phyml_tree.txt
- 20_pgm_1.clade2.phy_phyml_tree.txt
- 21_prfb.clade2.phy_phyml_tree.txt
- 22_puta.clade2.phy_phyml_tree.txt
- 23_rpoa_1.clade2.phy_phyml_tree.txt
- 24_rpob.clade2.phy_phyml_tree.txt
- 25_sdha.clade2.phy_phyml_tree.txt
- 26_tpia.clade2.phy_phyml_tree.txt
- 27_tpia_2.clade2.phy_phyml_tree.txt
- 28_trpe.clade2.phy_phyml_tree.txt
- 29_uup.clade2.phy_phyml_tree.txt
- tularensis/jMTsave/01_16s.clade1.phy_phyml_tree.txt
- tularensis/jMTsave/02_16s+its+23s_1.clade1.phy_phyml_tree.txt
- tularensis/jMTsave/03_16s+its+23s_2.clade1.phy_phyml_tree.txt
- tularensis/jMTsave/04_16s+its+23s_3.clade1.phy_phyml_tree.txt
- tularensis/jMTsave/05_aroa_2.clade1.phy_phyml_tree.txt
- tularensis/jMTsave/06_atpa_1.clade1.phy_phyml_tree.txt
- tularensis/jMTsave/07_dnaa.clade1.phy_phyml_tree.txt
- tularensis/jMTsave/08_fabh.clade1.phy_phyml_tree.txt
- tularensis/jMTsave/09_fopa_1.clade1.phy_phyml_tree.txt
- tularensis/jMTsave/10_fopa_2.clade1.phy_phyml_tree.txt
- tularensis/jMTsave/11_fopa-in.clade1.phy_phyml_tree.txt
- tularensis/jMTsave/12_fopa-out.clade1.phy_phyml_tree.txt
- tularensis/jMTsave/13_groel.clade1.phy_phyml_tree.txt
- tularensis/jMTsave/14_iglc.clade1.phy_phyml_tree.txt
- tularensis/jMTsave/15_lpna.clade1.phy_phyml_tree.txt
- tularensis/jMTsave/16_lpnb.clade1.phy_phyml_tree.txt
- tularensis/jMTsave/17_mdh.clade1.phy_phyml_tree.txt
- tularensis/jMTsave/18_muts.clade1.phy_phyml_tree.txt
- tularensis/jMTsave/19_parc.clade1.phy_phyml_tree.txt
- tularensis/jMTsave/20_pgm_1.clade1.phy_phyml_tree.txt
- tularensis/jMTsave/21_prfb.clade1.phy_phyml_tree.txt
- tularensis/jMTsave/22_puta.clade1.phy_phyml_tree.txt
- tularensis/jMTsave/23_rpoa_1.clade1.phy_phyml_tree.txt
- tularensis/jMTsave/24_rpob.clade1.phy_phyml_tree.txt
- tularensis/jMTsave/25_sdha.clade1.phy_phyml_tree.txt
- tularensis/jMTsave/26_tpia.clade1.phy_phyml_tree.txt
- tularensis/jMTsave/27_tpia_2.clade1.phy_phyml_tree.txt
- tularensis/jMTsave/28_trpe.clade1.phy_phyml_tree.txt
- tularensis/jMTsave/29_uup.clade1.phy_phyml_tree.txt
- jMTsave_37/01_16s.phy_phyml_tree.txt
- jMTsave_37/02_16s+its+23s_1.phy_phyml_tree.txt
- jMTsave_37/03_16s+its+23s_2.phy_phyml_tree.txt
- jMTsave_37/04_16s+its+23s_3.phy_phyml_tree.txt
- jMTsave_37/05_aroa_2.phy_phyml_tree.txt
- jMTsave_37/06_atpa_1.phy_phyml_tree.txt
- jMTsave_37/07_dnaa.phy_phyml_tree.txt
- jMTsave_37/08_fabh.phy_phyml_tree.txt
- jMTsave_37/09_fopa_1.phy_phyml_tree.txt
- jMTsave_37/10_fopa_2.phy_phyml_tree.txt
- jMTsave_37/11_fopa-in.phy_phyml_tree.txt
- jMTsave_37/12_fopa-out.phy_phyml_tree.txt
- jMTsave_37/13_groel.phy_phyml_tree.txt
- jMTsave_37/14_iglc.phy_phyml_tree.txt
- jMTsave_37/15_lpna.phy_phyml_tree.txt
- jMTsave_37/16_lpnb.phy_phyml_tree.txt
- jMTsave_37/17_mdh.phy_phyml_tree.txt
- jMTsave_37/18_muts.phy_phyml_tree.txt
- jMTsave_37/19_parc.phy_phyml_tree.txt
- jMTsave_37/20_pgm_1.phy_phyml_tree.txt
- jMTsave_37/21_prfb.phy_phyml_tree.txt
- jMTsave_37/22_puta.phy_phyml_tree.txt
- jMTsave_37/23_rpoa_1.phy_phyml_tree.txt
- jMTsave_37/24_rpob.phy_phyml_tree.txt
- jMTsave_37/25_sdha.phy_phyml_tree.txt
- jMTsave_37/26_tpia.phy_phyml_tree.txt
- jMTsave_37/27_tpia_2.phy_phyml_tree.txt
