# Supplementary material for: Increased knowledge of Francisella genus diversity highlights the benefits of optimised DNA-based assays
Source: BMC Microbiol. 2012 Sep 25;12:220. doi: 10.1186/1471-2180-12-220 (PMC3575276; doi:10.1186/1471-2180-12-220)
Supplement: Additional file 2 — Single-marker topologies. A zip-file containing all single-marker topologies in pdf format obtained from the model-averaging phylogenetic analysis using jModelTest. [file 1471-2180-12-220-S2.gz › 03_16s+its+23s_2.clade2.phy_phyml_tree.txt]

((((((FSC039:0.000001,ATCC25017:0.000001):0.000001,FSC037:0.000001):0.000001,(ATCC25015:0.000001,FSC154:0.001063):0.000001):0.001063,(FSC772:0.001058,(FDC178:0.000001,(FSC775:0.000001,(FSC774:0.000001,(FSC769:0.000001,FSC846:0.000001):0.000001):0.000001):0.001064):0.004280):0.003208):0.000001,FSC145:0.001064):0.006410,FSC771:0.000001,FSC770:0.000001);
