# Supplementary material for: Increased knowledge of Francisella genus diversity highlights the benefits of optimised DNA-based assays
Source: BMC Microbiol. 2012 Sep 25;12:220. doi: 10.1186/1471-2180-12-220 (PMC3575276; doi:10.1186/1471-2180-12-220)
Supplement: Additional file 2 — Single-marker topologies. A zip-file containing all single-marker topologies in pdf format obtained from the model-averaging phylogenetic analysis using jModelTest. [file 1471-2180-12-220-S2.gz › 13_groel.clade2.phy_phyml_tree.txt]

(((((FSC775:0.000000,(FSC774:0.000000,(FSC769:0.000000,FSC846:0.000000):0.000000):0.000000):0.000000,FDC178:0.000000):0.001269,FSC772:0.002458):0.016424,((ATCC25017:0.000000,(FSC039:0.000000,FSC037:0.000000):0.000000):0.000885,((ATCC25015:0.002473,FSC145:0.004093):0.003611,FSC154:0.003882):0.002903):0.023519):0.033838,FSC771:0.000000,FSC770:0.000000);
