# Supplementary material for: Increased knowledge of Francisella genus diversity highlights the benefits of optimised DNA-based assays
Source: BMC Microbiol. 2012 Sep 25;12:220. doi: 10.1186/1471-2180-12-220 (PMC3575276; doi:10.1186/1471-2180-12-220)
Supplement: Additional file 2 — Single-marker topologies. A zip-file containing all single-marker topologies in pdf format obtained from the model-averaging phylogenetic analysis using jModelTest. [file 1471-2180-12-220-S2.gz › 19_parc.clade2.phy_phyml_tree.txt]

(((FDC178:0.000000,((((FSC772:0.001550,FSC846:0.000000):0.000000,FSC769:0.000000):0.000000,FSC774:0.000000):0.000000,FSC775:0.000000):0.000000):0.021492,((ATCC25017:0.000000,(FSC039:0.000000,FSC037:0.000000):0.000000):0.030577,((ATCC25015:0.014833,FSC154:0.005806):0.014212,FSC145:0.001995):0.009044):0.010244):0.039931,FSC771:0.000000,FSC770:0.000000);
