# Supplementary material for: Increased knowledge of Francisella genus diversity highlights the benefits of optimised DNA-based assays
Source: BMC Microbiol. 2012 Sep 25;12:220. doi: 10.1186/1471-2180-12-220 (PMC3575276; doi:10.1186/1471-2180-12-220)
Supplement: Additional file 2 — Single-marker topologies. A zip-file containing all single-marker topologies in pdf format obtained from the model-averaging phylogenetic analysis using jModelTest. [file 1471-2180-12-220-S2.gz › tularensis/jMTsave/03_16s+its+23s_2.clade1.phy_phyml_tree.txt]

(((((((MI001730:0.000001,(URFT1:0.000001,(FTA:0.000001,(OR96246:0.000001,(FSC539:0.000001,(LVS:0.000001,(RC503:0.000001,(FSC208:0.000001,FSC200:0.000001):0.000001):0.000001):0.000001):0.000001):0.000001):0.000001):0.000001):0.000001,OSU18:0.000001):0.001062,((SCHUS4:0.000001,(FSC198:0.000001,(ATCC6223:0.000001,FSC054:0.000001):0.000001):0.000001):0.001062,((FSC148:0.000001,FSC147:0.000001):0.001062,FSC021:0.001063):0.000001):0.000001):0.001062,FTG:0.000001):0.000001,U112:0.000001):0.000001,FTE:0.000001):0.001062,FSC159:0.000001,FSC160:0.000001);
