# Supplementary material for: Increased knowledge of Francisella genus diversity highlights the benefits of optimised DNA-based assays
Source: BMC Microbiol. 2012 Sep 25;12:220. doi: 10.1186/1471-2180-12-220 (PMC3575276; doi:10.1186/1471-2180-12-220)
Supplement: Additional file 2 — Single-marker topologies. A zip-file containing all single-marker topologies in pdf format obtained from the model-averaging phylogenetic analysis using jModelTest. [file 1471-2180-12-220-S2.gz › tularensis/jMTsave/04_16s+its+23s_3.clade1.phy_phyml_tree.txt]

((((((((MI001730:0.000000,(URFT1:0.000000,(FTA:0.000000,(OR96246:0.000000,(FSC539:0.000000,(LVS:0.000000,(RC503:0.000000,(FSC208:0.000000,FSC200:0.000000):0.000000):0.000000):0.001086):0.000000):0.000000):0.000000):0.000000):0.000000,OSU18:0.000000):0.001083,((SCHUS4:0.000000,FSC198:0.000000):0.001072,(ATCC6223:0.000000,(FSC054:0.000000,(FSC148:0.000000,FSC147:0.000000):0.000000):0.000000):0.000000):0.001072):0.000000,FSC159:0.000000):0.000000,FSC021:0.000000):0.002190,FSC160:0.000000):0.002268,FTG:0.002289):0.001080,U112:0.000000,FTE:0.000000);
