# Supplementary material for: Increased knowledge of Francisella genus diversity highlights the benefits of optimised DNA-based assays
Source: BMC Microbiol. 2012 Sep 25;12:220. doi: 10.1186/1471-2180-12-220 (PMC3575276; doi:10.1186/1471-2180-12-220)
Supplement: Additional file 2 — Single-marker topologies. A zip-file containing all single-marker topologies in pdf format obtained from the model-averaging phylogenetic analysis using jModelTest. [file 1471-2180-12-220-S2.gz › tularensis/jMTsave/05_aroa_2.clade1.phy_phyml_tree.txt]

(((((((((((((URFT1:0.000001,(FTA:0.000001,(OR96246:0.000001,(FSC539:0.000001,(LVS:0.000001,(RC503:0.000001,FSC208:0.000001):0.000001):0.000001):0.000001):0.000001):0.000001):0.000001,((OSU18:0.000001,MI001730:0.000001):0.001541,FSC200:0.000001):0.000001):0.004633,FSC021:0.001540):0.003086,SCHUS4:0.000001):0.000001,FSC198:0.000001):0.000001,ATCC6223:0.000001):0.000001,FSC054:0.000001):0.000001,FSC148:0.000001):0.000001,FSC147:0.000001):0.006176,U112:0.000001):0.000001,FTE:0.000001):0.000001,FTG:0.001544):0.003083,FSC159:0.001539,FSC160:0.000001);
