# Supplementary material for: Increased knowledge of Francisella genus diversity highlights the benefits of optimised DNA-based assays
Source: BMC Microbiol. 2012 Sep 25;12:220. doi: 10.1186/1471-2180-12-220 (PMC3575276; doi:10.1186/1471-2180-12-220)
Supplement: Additional file 2 — Single-marker topologies. A zip-file containing all single-marker topologies in pdf format obtained from the model-averaging phylogenetic analysis using jModelTest. [file 1471-2180-12-220-S2.gz › tularensis/jMTsave/09_fopa_1.clade1.phy_phyml_tree.txt]

((((((((FSC148:0.000001,FSC147:0.000001):0.003407,FSC208:0.000001):0.000001,(FSC021:0.000001,(OSU18:0.001131,(MI001730:0.000001,(URFT1:0.000001,((OR96246:0.000001,FSC539:0.000001):0.001131,LVS:0.000001):0.000001):0.000001):0.000001):0.000001):0.000001):0.000001,(((SCHUS4:0.000001,FSC198:0.000001):0.001132,(ATCC6223:0.000001,FSC054:0.000001):0.001133):0.001133,RC503:0.000001):0.000001):0.000001,FTA:0.000001):0.000001,FSC200:0.000001):0.003433,((FTG:0.001129,FTE:0.000001):0.000001,U112:0.000001):0.001107):0.004557,FSC159:0.000001,FSC160:0.001126);
