# Supplementary material for: Increased knowledge of Francisella genus diversity highlights the benefits of optimised DNA-based assays
Source: BMC Microbiol. 2012 Sep 25;12:220. doi: 10.1186/1471-2180-12-220 (PMC3575276; doi:10.1186/1471-2180-12-220)
Supplement: Additional file 2 — Single-marker topologies. A zip-file containing all single-marker topologies in pdf format obtained from the model-averaging phylogenetic analysis using jModelTest. [file 1471-2180-12-220-S2.gz › tularensis/jMTsave/13_groel.clade1.phy_phyml_tree.txt]

((((((((MI001730:0.000000,(URFT1:0.000000,(FTA:0.000000,(OR96246:0.000000,(FSC539:0.000000,(LVS:0.000000,(RC503:0.000000,(FSC208:0.000000,FSC200:0.000000):0.000000):0.000000):0.000000):0.000000):0.000000):0.000000):0.000000):0.000000,OSU18:0.000000):0.001234,(ATCC6223:0.000000,FSC054:0.000000):0.001250):0.000000,((FSC148:0.000000,FSC147:0.000000):0.001262,FSC021:0.001237):0.000000):0.000000,SCHUS4:0.000000):0.000000,FSC198:0.000000):0.001063,(FSC159:0.009154,(U112:0.000000,FTE:0.000000):0.004004):0.008979):0.017847,FSC160:0.021094,FTG:0.000196);
