# Supplementary material for: Increased knowledge of Francisella genus diversity highlights the benefits of optimised DNA-based assays
Source: BMC Microbiol. 2012 Sep 25;12:220. doi: 10.1186/1471-2180-12-220 (PMC3575276; doi:10.1186/1471-2180-12-220)
Supplement: Additional file 2 — Single-marker topologies. A zip-file containing all single-marker topologies in pdf format obtained from the model-averaging phylogenetic analysis using jModelTest. [file 1471-2180-12-220-S2.gz › tularensis/jMTsave/15_lpna.clade1.phy_phyml_tree.txt]

(((((((OSU18:0.000000,(MI001730:0.000000,(URFT1:0.000000,(FTA:0.000000,((OR96246:0.000000,RC503:0.000000):0.000000,(((FSC539:0.002564,FSC200:0.000000):0.000000,FSC208:0.000000):0.000000,LVS:0.000000):0.000000):0.000000):0.000000):0.000000):0.000000):0.000000,FSC021:0.000000):0.002577,(SCHUS4:0.000000,(FSC198:0.000000,(ATCC6223:0.000000,FSC054:0.000000):0.002510):0.000000):0.002577):0.000000,(FSC148:0.000000,FSC147:0.000000):0.000000):0.009947,(FSC159:0.009254,FSC160:0.000000):0.006385):0.001829,FTG:0.000000):0.000000,U112:0.000000,FTE:0.000000);
