# Supplementary material for: Increased knowledge of Francisella genus diversity highlights the benefits of optimised DNA-based assays
Source: BMC Microbiol. 2012 Sep 25;12:220. doi: 10.1186/1471-2180-12-220 (PMC3575276; doi:10.1186/1471-2180-12-220)
Supplement: Additional file 2 — Single-marker topologies. A zip-file containing all single-marker topologies in pdf format obtained from the model-averaging phylogenetic analysis using jModelTest. [file 1471-2180-12-220-S2.gz › tularensis/jMTsave/29_uup.clade1.phy_phyml_tree.txt]

((((((((MI001730:0.000001,(URFT1:0.000001,(FTA:0.000001,(OR96246:0.000001,(FSC539:0.000001,(LVS:0.000001,(RC503:0.000001,(FSC208:0.000001,FSC200:0.000001):0.000001):0.000001):0.000001):0.000001):0.000001):0.000001):0.000001):0.000001,OSU18:0.000001):0.003115,FSC021:0.000001):0.004673,((((SCHUS4:0.000001,FSC198:0.000001):0.001556,(FSC148:0.000001,FSC147:0.000001):0.004669):0.000001,FSC054:0.000001):0.000001,ATCC6223:0.000001):0.003124):0.023886,FSC159:0.007942):0.004500,FSC160:0.000001):0.006184,FTG:0.000001):0.000001,U112:0.000001,FTE:0.000001);
