# Supplementary material for: Increased knowledge of Francisella genus diversity highlights the benefits of optimised DNA-based assays
Source: BMC Microbiol. 2012 Sep 25;12:220. doi: 10.1186/1471-2180-12-220 (PMC3575276; doi:10.1186/1471-2180-12-220)
Supplement: Additional file 2 — Single-marker topologies. A zip-file containing all single-marker topologies in pdf format obtained from the model-averaging phylogenetic analysis using jModelTest. [file 1471-2180-12-220-S2.gz › jMTsave_37/02_16s+its+23s_1.phy_phyml_tree.txt]

(((((((((((((((ATCC6223:0.000000,FSC054:0.000000):0.001134,(FSC148:0.000000,(FSC147:0.000000,(FSC021:0.000000,(OSU18:0.000000,(MI001730:0.000000,(URFT1:0.000000,(FTA:0.000000,(OR96246:0.000000,(FSC539:0.000000,(LVS:0.000000,(RC503:0.000000,(FSC208:0.000000,FSC200:0.000000):0.000000):0.000000):0.000000):0.000000):0.000000):0.000000):0.000000):0.000000):0.000000):0.000000):0.000000):0.000000):0.000000,(SCHUS4:0.000000,FSC198:0.000000):0.001152):0.001146,FSC159:0.000000):0.000000,U112:0.000000):0.000000,FTE:0.000000):0.000000,FSC160:0.001128):0.001128,FTG:0.000000):0.003431,FSC454:0.000000):0.002082,FSC845:0.020533):0.028052,(ATCC25017:0.000000,(FSC039:0.000000,FSC037:0.000000):0.000000):0.000000):0.002306,(FSC145:0.000000,FSC154:0.000000):0.000000):0.001140,ATCC25015:0.000000):0.007873,(FSC772:0.001102,(FDC178:0.000000,(FSC774:0.000000,(FSC769:0.000000,FSC846:0.000000):0.000000):0.000000):0.001102):0.000611):0.010000,FSC771:0.000000,FSC770:0.000000);
