# Supplementary material for: Increased knowledge of Francisella genus diversity highlights the benefits of optimised DNA-based assays
Source: BMC Microbiol. 2012 Sep 25;12:220. doi: 10.1186/1471-2180-12-220 (PMC3575276; doi:10.1186/1471-2180-12-220)
Supplement: Additional file 2 — Single-marker topologies. A zip-file containing all single-marker topologies in pdf format obtained from the model-averaging phylogenetic analysis using jModelTest. [file 1471-2180-12-220-S2.gz › jMTsave_37/03_16s+its+23s_2.phy_phyml_tree.txt]

(((((((((((((((MI001730:0.000000,(URFT1:0.000000,(FTA:0.000000,(OR96246:0.000000,(FSC539:0.000000,(LVS:0.000000,(RC503:0.000000,(FSC208:0.000000,FSC200:0.000000):0.000000):0.000000):0.000000):0.000000):0.000000):0.000000):0.000000):0.000000,OSU18:0.000000):0.001065,((FSC148:0.000000,FSC147:0.000000):0.001067,FSC021:0.001074):0.000000):0.000000,(SCHUS4:0.000000,(FSC198:0.000000,(ATCC6223:0.000000,FSC054:0.000000):0.000000):0.000000):0.001065):0.001065,(((FSC159:0.000000,FSC160:0.000000):0.001065,FTE:0.000000):0.000000,FTG:0.000000):0.000000):0.000000,U112:0.000000):0.000000,FSC454:0.002139):0.002390,FSC845:0.009984):0.015408,FSC145:0.000000):0.001082,(FSC771:0.000000,FSC770:0.000000):0.006639):0.000000,((ATCC25017:0.000000,(FSC039:0.000000,(FSC037:0.000000,ATCC25015:0.000000):0.000000):0.000000):0.000000,FSC154:0.001080):0.001083):0.003340,FSC772:0.001036):0.004449,FDC178:0.000000):0.001080,FSC774:0.000000):0.000000,FSC769:0.000000,FSC846:0.000000);
