# Supplementary material for: Increased knowledge of Francisella genus diversity highlights the benefits of optimised DNA-based assays
Source: BMC Microbiol. 2012 Sep 25;12:220. doi: 10.1186/1471-2180-12-220 (PMC3575276; doi:10.1186/1471-2180-12-220)
Supplement: Additional file 2 — Single-marker topologies. A zip-file containing all single-marker topologies in pdf format obtained from the model-averaging phylogenetic analysis using jModelTest. [file 1471-2180-12-220-S2.gz › jMTsave_37/04_16s+its+23s_3.phy_phyml_tree.txt]

(((((((((((((((MI001730:0.000000,(URFT1:0.000000,(FTA:0.000000,(OR96246:0.000000,(FSC539:0.000000,(LVS:0.000000,(RC503:0.000000,(FSC208:0.000000,FSC200:0.000000):0.000000):0.000000):0.001078):0.000000):0.000000):0.000000):0.000000):0.000000,OSU18:0.000000):0.001078,((SCHUS4:0.000000,FSC198:0.000000):0.001076,(ATCC6223:0.000000,(FSC054:0.000000,(FSC148:0.000000,FSC147:0.000000):0.000000):0.000000):0.000000):0.001076):0.000000,FSC159:0.000000):0.000000,FSC021:0.000000):0.000000,FSC160:0.002648):0.001078,FSC454:0.009383):0.001090,(FTG:0.001089,(U112:0.000000,FTE:0.000000):0.002236):0.001109):0.003015,FSC845:0.029155):0.014665,(FSC771:0.000000,FSC770:0.000000):0.010024):0.002609,(ATCC25017:0.000000,(FSC039:0.000000,(FSC037:0.000000,((ATCC25015:0.001083,FSC154:0.000000):0.000000,FSC145:0.000000):0.000000):0.000000):0.000000):0.000000):0.005700,FSC772:0.002222):0.003362,FDC178:0.000000):0.000000,FSC774:0.000000):0.000000,FSC769:0.000000,FSC846:0.000000);
