# Supplementary material for: Increased knowledge of Francisella genus diversity highlights the benefits of optimised DNA-based assays
Source: BMC Microbiol. 2012 Sep 25;12:220. doi: 10.1186/1471-2180-12-220 (PMC3575276; doi:10.1186/1471-2180-12-220)
Supplement: Additional file 2 — Single-marker topologies. A zip-file containing all single-marker topologies in pdf format obtained from the model-averaging phylogenetic analysis using jModelTest. [file 1471-2180-12-220-S2.gz › jMTsave_37/05_aroa_2.phy_phyml_tree.txt]

(((((((((((((URFT1:0.000001,(FTA:0.000001,(OR96246:0.000001,(FSC539:0.000001,(LVS:0.000001,(RC503:0.000001,FSC208:0.000001):0.000001):0.000001):0.000001):0.000001):0.000001):0.000001,((OSU18:0.000001,MI001730:0.000001):0.001517,FSC200:0.000001):0.000001):0.004554,FSC021:0.001519):0.003026,(SCHUS4:0.000001,FSC198:0.000001):0.000001):0.000001,ATCC6223:0.000001):0.000001,FSC054:0.000001):0.000001,FSC148:0.000001):0.000001,FSC147:0.000001):0.003995,((FSC159:0.001506,FSC160:0.000001):0.003019,(FTG:0.001508,(U112:0.000001,FTE:0.000001):0.000001):0.000001):0.002153):0.045809,(FSC845:0.061671,FSC454:0.074000):0.034470):0.266407,(FSC154:0.006369,(FSC145:0.008255,((ATCC25017:0.000001,(FSC039:0.000001,FSC037:0.000001):0.000001):0.009982,ATCC25015:0.004462):0.006477):0.004508):0.011860):0.022980,(FSC772:0.000001,(FDC178:0.000001,(FSC774:0.000001,(FSC769:0.000001,FSC846:0.000001):0.000001):0.000001):0.000001):0.011133):0.006452,FSC771:0.000001,FSC770:0.000001);
