# Supplementary material for: Increased knowledge of Francisella genus diversity highlights the benefits of optimised DNA-based assays
Source: BMC Microbiol. 2012 Sep 25;12:220. doi: 10.1186/1471-2180-12-220 (PMC3575276; doi:10.1186/1471-2180-12-220)
Supplement: Additional file 2 — Single-marker topologies. A zip-file containing all single-marker topologies in pdf format obtained from the model-averaging phylogenetic analysis using jModelTest. [file 1471-2180-12-220-S2.gz › jMTsave_37/06_atpa_1.phy_phyml_tree.txt]

(((((((((MI001730:0.000000,(URFT1:0.000000,(FTA:0.000000,(OR96246:0.000000,(FSC539:0.000000,(LVS:0.000000,(RC503:0.000000,(FSC208:0.000000,FSC200:0.000000):0.000000):0.000000):0.001571):0.000000):0.000000):0.000000):0.000000):0.000000,OSU18:0.000000):0.001569,((((SCHUS4:0.000000,FSC198:0.000000):0.001567,FSC147:0.000000):0.000000,FSC054:0.000000):0.000000,ATCC6223:0.000000):0.000000):0.000000,FSC148:0.000000):0.000000,FSC021:0.000000):0.000000,(((FSC159:0.000000,FTG:0.003145):0.001577,(U112:0.000000,FTE:0.000000):0.001575):0.001561,FSC160:0.000000):0.004730):0.059099,(FSC845:0.057624,FSC454:0.065214):0.034442):0.168811,((ATCC25015:0.001791,((ATCC25017:0.000000,(FSC039:0.000000,FSC037:0.000000):0.000000):0.006762,FSC154:0.003117):0.010165):0.005727,(FSC145:0.000001,(FSC772:0.001620,(FDC178:0.000000,(FSC774:0.000000,(FSC769:0.000000,FSC846:0.000000):0.000000):0.000000):0.001611):0.020190):0.005629):0.006886):0.040530,FSC771:0.000000,FSC770:0.000000);
