# Supplementary material for: Increased knowledge of Francisella genus diversity highlights the benefits of optimised DNA-based assays
Source: BMC Microbiol. 2012 Sep 25;12:220. doi: 10.1186/1471-2180-12-220 (PMC3575276; doi:10.1186/1471-2180-12-220)
Supplement: Additional file 2 — Single-marker topologies. A zip-file containing all single-marker topologies in pdf format obtained from the model-averaging phylogenetic analysis using jModelTest. [file 1471-2180-12-220-S2.gz › jMTsave_37/07_dnaa.phy_phyml_tree.txt]

((((((((((((((((OSU18:0.000000,MI001730:0.000000):0.001655,(URFT1:0.000000,(FTA:0.000000,(OR96246:0.000000,(FSC539:0.000000,(LVS:0.000000,(RC503:0.000000,(FSC208:0.000000,FSC200:0.000000):0.000000):0.000000):0.001643):0.000000):0.000000):0.000000):0.000000):0.000000,FSC021:0.000000):0.001643,ATCC6223:0.000000):0.000000,FSC054:0.000000):0.000000,(FSC148:0.000000,FSC147:0.000000):0.001648):0.001647,SCHUS4:0.000000):0.000000,FSC198:0.000000):0.000000,(FTG:0.000000,(U112:0.000000,FTE:0.000000):0.003320):0.001651):0.000000,FSC159:0.003308):0.011912,FSC160:0.000000):0.021435,FSC454:0.039454):0.011780,FSC845:0.050617):0.196317,(((ATCC25017:0.000000,(FSC039:0.000000,FSC037:0.000000):0.000000):0.015444,(ATCC25015:0.001676,FSC145:0.000000):0.000000):0.001680,FSC154:0.000000):0.000001):0.093347,((((FSC772:0.001647,FSC846:0.000000):0.000000,FSC769:0.000000):0.000000,FSC774:0.000000):0.000000,FDC178:0.000000):0.003737):0.002870,FSC771:0.000000,FSC770:0.000000);
