# Supplementary material for: Increased knowledge of Francisella genus diversity highlights the benefits of optimised DNA-based assays
Source: BMC Microbiol. 2012 Sep 25;12:220. doi: 10.1186/1471-2180-12-220 (PMC3575276; doi:10.1186/1471-2180-12-220)
Supplement: Additional file 2 — Single-marker topologies. A zip-file containing all single-marker topologies in pdf format obtained from the model-averaging phylogenetic analysis using jModelTest. [file 1471-2180-12-220-S2.gz › jMTsave_37/08_fabh.phy_phyml_tree.txt]

((((((((((URFT1:0.000000,FTA:0.000000):0.000800,(OR96246:0.000000,(FSC539:0.000000,(LVS:0.000800,(RC503:0.000000,FSC208:0.000000):0.000000):0.000001):0.000001):0.000000):0.000000,(OSU18:0.000000,MI001730:0.000000):0.000800):0.000001,FSC200:0.000000):0.001598,FSC021:0.000000):0.000795,((((SCHUS4:0.000000,FSC198:0.000000):0.000793,(ATCC6223:0.000793,FSC054:0.000000):0.000794):0.000000,FSC147:0.000000):0.000000,FSC148:0.000000):0.000001):0.000870,((FSC159:0.002399,FSC160:0.000000):0.000786,(FTG:0.002382,(U112:0.000000,FTE:0.000000):0.000800):0.003221):0.000735):0.028242,(FSC845:0.055839,FSC454:0.052644):0.020138):0.316126,(((ATCC25015:0.005708,FSC154:0.002991):0.000795,((ATCC25017:0.000000,(FSC039:0.000000,FSC037:0.000000):0.000000):0.004679,FSC145:0.003219):0.002456):0.002359,((FDC178:0.000785,(FSC774:0.000000,(FSC769:0.000000,FSC846:0.000000):0.000000):0.000000):0.000001,FSC772:0.006369):0.008250):0.073472):0.057155,FSC771:0.000000,FSC770:0.000000);
