# Supplementary material for: Increased knowledge of Francisella genus diversity highlights the benefits of optimised DNA-based assays
Source: BMC Microbiol. 2012 Sep 25;12:220. doi: 10.1186/1471-2180-12-220 (PMC3575276; doi:10.1186/1471-2180-12-220)
Supplement: Additional file 2 — Single-marker topologies. A zip-file containing all single-marker topologies in pdf format obtained from the model-averaging phylogenetic analysis using jModelTest. [file 1471-2180-12-220-S2.gz › jMTsave_37/09_fopa_1.phy_phyml_tree.txt]

(((((((((((((FSC148:0.000000,FSC147:0.000000):0.003355,FSC208:0.000000):0.000000,(FSC021:0.000000,(OSU18:0.001113,(MI001730:0.000000,(URFT1:0.000000,((OR96246:0.000000,FSC539:0.000000):0.001112,LVS:0.000000):0.000000):0.000000):0.000000):0.000000):0.000000):0.000000,(((SCHUS4:0.000000,FSC198:0.000000):0.001115,(ATCC6223:0.000000,FSC054:0.000000):0.001114):0.001113,RC503:0.000000):0.000000):0.000000,FTA:0.000000):0.000000,FSC200:0.000000):0.003383,((FTG:0.001110,FTE:0.000000):0.000000,U112:0.000000):0.001110):0.001096,(FSC159:0.000000,FSC160:0.001108):0.003365):0.015665,FSC454:0.036786):0.058084,FSC845:0.123868):0.246640,(((ATCC25017:0.000000,(FSC039:0.000000,FSC037:0.000000):0.000000):0.001205,(ATCC25015:0.001157,FSC154:0.000000):0.002283):0.006824,(FSC772:0.002339,(FDC178:0.000000,(FSC774:0.000000,(FSC769:0.000000,FSC846:0.000000):0.000000):0.000000):0.000000):0.005301):0.016740):0.035309,FSC145:0.004807):0.036499,FSC771:0.000000,FSC770:0.000000);
