# Supplementary material for: Increased knowledge of Francisella genus diversity highlights the benefits of optimised DNA-based assays
Source: BMC Microbiol. 2012 Sep 25;12:220. doi: 10.1186/1471-2180-12-220 (PMC3575276; doi:10.1186/1471-2180-12-220)
Supplement: Additional file 2 — Single-marker topologies. A zip-file containing all single-marker topologies in pdf format obtained from the model-averaging phylogenetic analysis using jModelTest. [file 1471-2180-12-220-S2.gz › jMTsave_37/10_fopa_2.phy_phyml_tree.txt]

((((((((((((FSC148:0.000001,FSC147:0.000001):0.003726,URFT1:0.000001):0.000001,(FSC021:0.000001,(OSU18:0.000926,((OR96246:0.000001,FSC539:0.000001):0.000926,(LVS:0.000001,(RC503:0.000001,(FSC208:0.000001,FSC200:0.000001):0.000001):0.000001):0.000930):0.000001):0.000001):0.000001):0.000001,(((SCHUS4:0.000001,FSC198:0.000001):0.001858,(ATCC6223:0.000001,FSC054:0.000001):0.000928):0.000926,MI001730:0.000001):0.000001):0.000001,FTA:0.000001):0.003762,((FTG:0.000925,FTE:0.000001):0.000001,U112:0.000001):0.001851):0.001965,(FSC159:0.000001,FSC160:0.000923):0.003638):0.016074,FSC454:0.029157):0.050305,FSC845:0.097724):0.226148,(((ATCC25017:0.000001,(FSC039:0.000001,FSC037:0.000001):0.000001):0.001002,(ATCC25015:0.000960,FSC154:0.000959):0.001893):0.005210,(FSC772:0.001933,(FDC178:0.000001,(FSC774:0.000001,(FSC769:0.000001,FSC846:0.000001):0.000001):0.000001):0.000001):0.006812):0.017816):0.031332,FSC145:0.003712):0.037423,FSC771:0.000001,FSC770:0.000001);
