# Supplementary material for: Increased knowledge of Francisella genus diversity highlights the benefits of optimised DNA-based assays
Source: BMC Microbiol. 2012 Sep 25;12:220. doi: 10.1186/1471-2180-12-220 (PMC3575276; doi:10.1186/1471-2180-12-220)
Supplement: Additional file 2 — Single-marker topologies. A zip-file containing all single-marker topologies in pdf format obtained from the model-averaging phylogenetic analysis using jModelTest. [file 1471-2180-12-220-S2.gz › jMTsave_37/11_fopa-in.phy_phyml_tree.txt]

(((((((((((FSC198:0.000000,(((ATCC6223:0.000000,FSC054:0.000000):0.002378,RC503:0.000000):0.000000,((((FSC148:0.000000,FSC147:0.000000):0.002383,FSC200:0.000000):0.000000,FSC208:0.000000):0.000000,(FSC021:0.000000,(OSU18:0.000000,(MI001730:0.000000,(URFT1:0.000000,(FTA:0.000000,(OR96246:0.000000,(FSC539:0.000000,LVS:0.000000):0.000000):0.000000):0.000000):0.000000):0.000000):0.000000):0.000000):0.000000):0.000000):0.000000,SCHUS4:0.000000):0.002411,FTG:0.000000):0.000000,U112:0.000000):0.000000,FTE:0.000000):0.000000,(FSC159:0.000000,FSC160:0.000000):0.002378):0.018815,FSC845:0.147771):0.001944,FSC454:0.032047):0.148297,((ATCC25017:0.000000,(FSC039:0.000000,(FSC037:0.000000,(FSC772:0.000000,(FDC178:0.000000,(FSC774:0.000000,(FSC769:0.000000,FSC846:0.000000):0.000000):0.000000):0.000000):0.007623):0.000000):0.000000):0.002486,(ATCC25015:0.000000,FSC154:0.000000):0.002565):0.034380):0.039791,FSC145:0.002640):0.004891,FSC771:0.000000,FSC770:0.000000);
