# Supplementary material for: Increased knowledge of Francisella genus diversity highlights the benefits of optimised DNA-based assays
Source: BMC Microbiol. 2012 Sep 25;12:220. doi: 10.1186/1471-2180-12-220 (PMC3575276; doi:10.1186/1471-2180-12-220)
Supplement: Additional file 2 — Single-marker topologies. A zip-file containing all single-marker topologies in pdf format obtained from the model-averaging phylogenetic analysis using jModelTest. [file 1471-2180-12-220-S2.gz › jMTsave_37/12_fopa-out.phy_phyml_tree.txt]

((((((((((((((ATCC6223:0.000000,FSC054:0.000000):0.001394,(((OR96246:0.000000,FSC539:0.000000):0.001394,FSC208:0.000000):0.000000,LVS:0.000000):0.000000):0.000000,(((FSC148:0.000000,FSC147:0.000000):0.001395,RC503:0.000000):0.000000,(FSC021:0.000000,(OSU18:0.000000,(MI001730:0.000000,URFT1:0.000000):0.000000):0.000000):0.000000):0.000000):0.000000,((SCHUS4:0.000000,FSC198:0.000000):0.001394,FTA:0.000000):0.000000):0.000000,FSC200:0.000000):0.002823,FTG:0.000000):0.000000,U112:0.000000):0.000000,FTE:0.000000):0.002601,(FSC159:0.000000,FSC160:0.000000):0.003005):0.017283,FSC454:0.026169):0.029006,FSC845:0.110404):0.156612,(((ATCC25017:0.000000,(FSC039:0.000000,FSC037:0.000000):0.000000):0.001416,(ATCC25015:0.000000,FSC154:0.001440):0.002926):0.006725,(FSC772:0.001445,(FDC178:0.000000,(FSC774:0.000000,(FSC769:0.000000,FSC846:0.000000):0.000000):0.000000):0.000000):0.006801):0.029849):0.036574,FSC145:0.002223):0.013868,FSC771:0.000000,FSC770:0.000000);
