# Supplementary material for: Increased knowledge of Francisella genus diversity highlights the benefits of optimised DNA-based assays
Source: BMC Microbiol. 2012 Sep 25;12:220. doi: 10.1186/1471-2180-12-220 (PMC3575276; doi:10.1186/1471-2180-12-220)
Supplement: Additional file 2 — Single-marker topologies. A zip-file containing all single-marker topologies in pdf format obtained from the model-averaging phylogenetic analysis using jModelTest. [file 1471-2180-12-220-S2.gz › jMTsave_37/13_groel.phy_phyml_tree.txt]

(((((((((((((MI001730:0.000000,(URFT1:0.000000,(FTA:0.000000,(OR96246:0.000000,(FSC539:0.000000,(LVS:0.000000,(RC503:0.000000,(FSC208:0.000000,FSC200:0.000000):0.000000):0.000000):0.000000):0.000000):0.000000):0.000000):0.000000):0.000000,OSU18:0.000000):0.001237,(SCHUS4:0.000000,((ATCC6223:0.000000,FSC054:0.000000):0.001238,FSC021:0.001237):0.000000):0.000000):0.000000,FSC198:0.000000):0.000000,(FSC148:0.000000,FSC147:0.000000):0.001247):0.003008,(FSC159:0.008668,(U112:0.000000,FTE:0.000000):0.003865):0.005819):0.011077,FTG:0.003027):0.009202,FSC160:0.004924):0.037066,FSC454:0.009545):0.020679,FSC845:0.032846):0.215061,(((ATCC25015:0.002418,FSC145:0.004427):0.003268,FSC154:0.003895):0.002688,(ATCC25017:0.000000,(FSC039:0.000000,FSC037:0.000000):0.000000):0.001068):0.008721):0.014342,(FSC772:0.002391,(FDC178:0.000000,(FSC774:0.000000,(FSC769:0.000000,FSC846:0.000000):0.000000):0.000000):0.001267):0.016219):0.033361,FSC771:0.000000,FSC770:0.000000);
