# Supplementary material for: Increased knowledge of Francisella genus diversity highlights the benefits of optimised DNA-based assays
Source: BMC Microbiol. 2012 Sep 25;12:220. doi: 10.1186/1471-2180-12-220 (PMC3575276; doi:10.1186/1471-2180-12-220)
Supplement: Additional file 2 — Single-marker topologies. A zip-file containing all single-marker topologies in pdf format obtained from the model-averaging phylogenetic analysis using jModelTest. [file 1471-2180-12-220-S2.gz › jMTsave_37/14_iglc.phy_phyml_tree.txt]

(((((((((((U112:0.000000,(FTE:0.000000,(SCHUS4:0.000000,(FSC198:0.000000,(ATCC6223:0.000000,(FSC054:0.000000,(FSC148:0.000000,(FSC147:0.000000,(FSC021:0.000000,(OSU18:0.000000,(MI001730:0.000000,(URFT1:0.000000,(FTA:0.000000,(OR96246:0.000000,(FSC539:0.000000,(LVS:0.000000,(RC503:0.000000,(FSC208:0.000000,FSC200:0.000000):0.000000):0.000000):0.000000):0.000000):0.000000):0.000000):0.000000):0.000000):0.000000):0.000000):0.000000):0.000000):0.000000):0.000000):0.000000):0.000000):0.000000):0.000000,FTG:0.000000):0.012052,(FSC159:0.000000,FSC160:0.012252):0.000000):0.025020,FSC454:0.000000):0.045740,(FSC145:0.000000,FSC154:0.000000):0.055368):0.067473,((FSC771:0.000000,FSC770:0.000000):0.000001,FSC845:0.318035):0.050535):0.006528,(ATCC25015:0.000000,(ATCC25017:0.000000,(FSC039:0.000000,FSC037:0.000000):0.000000):0.012092):0.000000):0.051265,FSC772:0.000000):0.023830,FDC178:0.000000):0.000000,FSC774:0.000000):0.000000,FSC769:0.000000,FSC846:0.000000);
