# Supplementary material for: Increased knowledge of Francisella genus diversity highlights the benefits of optimised DNA-based assays
Source: BMC Microbiol. 2012 Sep 25;12:220. doi: 10.1186/1471-2180-12-220 (PMC3575276; doi:10.1186/1471-2180-12-220)
Supplement: Additional file 2 — Single-marker topologies. A zip-file containing all single-marker topologies in pdf format obtained from the model-averaging phylogenetic analysis using jModelTest. [file 1471-2180-12-220-S2.gz › jMTsave_37/15_lpna.phy_phyml_tree.txt]

(((((((((((((OSU18:0.000001,(MI001730:0.000001,(URFT1:0.000001,(FTA:0.000001,((OR96246:0.000001,(LVS:0.000001,RC503:0.000001):0.000001):0.000001,((FSC539:0.002468,FSC200:0.000001):0.000001,FSC208:0.000001):0.000001):0.000001):0.000001):0.000001):0.000001):0.000001,FSC021:0.000001):0.002469,(SCHUS4:0.000001,(FSC198:0.000001,(ATCC6223:0.000001,FSC054:0.000001):0.002462):0.000001):0.002468):0.000001,FSC148:0.000001):0.000001,FSC147:0.000001):0.003390,(FSC160:0.004101,(FTG:0.000001,(U112:0.000001,FTE:0.000001):0.000001):0.003383):0.005027):0.008212,FSC159:0.002957):0.022771,FSC454:0.067135):0.027139,FSC845:0.126220):0.313133,FSC154:0.000001):0.002564,(ATCC25017:0.000001,(FSC039:0.000001,(FSC037:0.000001,ATCC25015:0.000001):0.000001):0.000001):0.000001):0.000001,((FSC772:0.000001,(FDC178:0.000001,(FSC774:0.000001,(FSC769:0.000001,FSC846:0.000001):0.000001):0.000001):0.000001):0.021055,FSC145:0.000001):0.005141):0.080860,FSC771:0.000001,FSC770:0.000001);
