# Supplementary material for: Increased knowledge of Francisella genus diversity highlights the benefits of optimised DNA-based assays
Source: BMC Microbiol. 2012 Sep 25;12:220. doi: 10.1186/1471-2180-12-220 (PMC3575276; doi:10.1186/1471-2180-12-220)
Supplement: Additional file 2 — Single-marker topologies. A zip-file containing all single-marker topologies in pdf format obtained from the model-averaging phylogenetic analysis using jModelTest. [file 1471-2180-12-220-S2.gz › jMTsave_37/16_lpnb.phy_phyml_tree.txt]

((((((((((((((((FSC160:0.008066,(FTG:0.000001,(U112:0.000001,FTE:0.000001):0.000001):0.004132):0.003931,FSC200:0.000001):0.000001,RC503:0.000001):0.000001,FSC147:0.000001):0.000001,((ATCC6223:0.004005,OSU18:0.000001):0.000001,(FSC054:0.000001,(FSC148:0.000001,(FSC021:0.000001,(MI001730:0.000001,((URFT1:0.000001,(FTA:0.000001,(OR96246:0.000001,FSC539:0.000001):0.000001):0.000001):0.003968,FSC208:0.000001):0.000001):0.000001):0.000001):0.000001):0.000001):0.000001):0.000001,FSC159:0.000001):0.000001,LVS:0.000001):0.003977,(SCHUS4:0.000001,FSC198:0.000001):0.000001):0.036924,FSC454:0.016116):0.021562,FSC845:0.120098):0.410909,((FSC772:0.003987,(FDC178:0.000001,(FSC774:0.000001,(FSC769:0.000001,FSC846:0.000001):0.000001):0.000001):0.000001):0.020163,(FSC771:0.000001,FSC770:0.000001):0.023340):0.066635):0.061999,ATCC25015:0.000001):0.016699,FSC145:0.004264):0.007891,ATCC25017:0.000001):0.000001,FSC039:0.000001):0.000001,FSC037:0.000001,FSC154:0.000001);
