# Supplementary material for: Increased knowledge of Francisella genus diversity highlights the benefits of optimised DNA-based assays
Source: BMC Microbiol. 2012 Sep 25;12:220. doi: 10.1186/1471-2180-12-220 (PMC3575276; doi:10.1186/1471-2180-12-220)
Supplement: Additional file 2 — Single-marker topologies. A zip-file containing all single-marker topologies in pdf format obtained from the model-averaging phylogenetic analysis using jModelTest. [file 1471-2180-12-220-S2.gz › jMTsave_37/17_mdh.phy_phyml_tree.txt]

(((((((((FSC198:0.000000,(ATCC6223:0.000000,(FSC054:0.000000,(FSC148:0.000000,(FSC147:0.000000,(FSC021:0.000000,(OSU18:0.000000,(MI001730:0.000000,(URFT1:0.000000,(FTA:0.000000,(OR96246:0.000000,(FSC539:0.000000,(LVS:0.000000,(RC503:0.000000,(FSC208:0.000000,FSC200:0.000000):0.000000):0.000000):0.000000):0.000000):0.000000):0.000000):0.000000):0.000000):0.000000):0.000000):0.000000):0.000000):0.000000):0.000000):0.000000,SCHUS4:0.000000):0.004203,(FSC159:0.000000,(FTG:0.000000,(U112:0.000000,FTE:0.000000):0.000000):0.001403):0.004275):0.004415,FSC160:0.001310):0.050128,FSC454:0.026076):0.017418,FSC845:0.067228):0.145482,((((ATCC25017:0.000000,(FSC039:0.000000,FSC037:0.000000):0.000000):0.001392,FSC154:0.001372):0.000000,FSC145:0.002756):0.001411,ATCC25015:0.001342):0.013405):0.017859,((((FSC772:0.002749,FDC178:0.001383):0.000000,FSC846:0.000000):0.000000,FSC769:0.000000):0.000000,FSC774:0.000000):0.005639):0.008382,FSC771:0.000000,FSC770:0.000000);
