# Supplementary material for: Increased knowledge of Francisella genus diversity highlights the benefits of optimised DNA-based assays
Source: BMC Microbiol. 2012 Sep 25;12:220. doi: 10.1186/1471-2180-12-220 (PMC3575276; doi:10.1186/1471-2180-12-220)
Supplement: Additional file 2 — Single-marker topologies. A zip-file containing all single-marker topologies in pdf format obtained from the model-averaging phylogenetic analysis using jModelTest. [file 1471-2180-12-220-S2.gz › jMTsave_37/18_muts.phy_phyml_tree.txt]

((((((((((MI001730:0.000001,(URFT1:0.000001,(FTA:0.000001,((((OR96246:0.000001,FSC539:0.000001):0.002004,FSC200:0.000001):0.000001,FSC208:0.000001):0.000001,(LVS:0.000001,RC503:0.000001):0.000001):0.000001):0.000001):0.000001):0.000001,OSU18:0.000001):0.004036,((SCHUS4:0.000001,FSC198:0.000001):0.001999,ATCC6223:0.001995):0.000001):0.000001,FSC054:0.000001):0.000001,FSC148:0.000001):0.000001,FSC147:0.000001):0.000001,FSC021:0.000001):0.000001,((FSC454:0.065309,FSC845:0.125866):0.043678,((FSC159:0.010608,(FTG:0.000001,(U112:0.000001,FTE:0.000001):0.000001):0.005792):0.014585,FSC160:0.000001):0.022929):0.008662):0.581944,((FSC145:0.004143,(ATCC25015:0.000001,(FSC154:0.002066,((((FSC772:0.002036,FSC846:0.000001):0.000001,FSC769:0.000001):0.000001,FSC774:0.000001):0.000001,FDC178:0.000001):0.010409):0.000001):0.000001):0.000001,(ATCC25017:0.000001,(FSC039:0.000001,FSC037:0.000001):0.000001):0.008331):0.024305):0.033407,FSC771:0.000001,FSC770:0.000001);
