# Supplementary material for: Increased knowledge of Francisella genus diversity highlights the benefits of optimised DNA-based assays
Source: BMC Microbiol. 2012 Sep 25;12:220. doi: 10.1186/1471-2180-12-220 (PMC3575276; doi:10.1186/1471-2180-12-220)
Supplement: Additional file 2 — Single-marker topologies. A zip-file containing all single-marker topologies in pdf format obtained from the model-averaging phylogenetic analysis using jModelTest. [file 1471-2180-12-220-S2.gz › jMTsave_37/19_parc.phy_phyml_tree.txt]

(((((((((((((MI001730:0.000001,(URFT1:0.000001,(FTA:0.000001,(OR96246:0.000001,(FSC539:0.000001,(LVS:0.000001,(RC503:0.000001,(FSC208:0.000001,FSC200:0.000001):0.000001):0.000001):0.001591):0.000001):0.000001):0.000001):0.000001):0.000001,OSU18:0.000001):0.001587,FSC021:0.000001):0.001603,((((SCHUS4:0.000001,FSC198:0.000001):0.001585,(ATCC6223:0.000001,FSC054:0.000001):0.001579):0.001573,FSC147:0.000001):0.000001,FSC148:0.000001):0.001572):0.003141,FTG:0.004958):0.001441,((FSC159:0.003155,FSC160:0.001560):0.003162,(U112:0.000001,FTE:0.000001):0.000001):0.003401):0.018831,FSC454:0.060701):0.038923,FSC845:0.060420):0.202603,(FSC771:0.000001,FSC770:0.000001):0.018309):0.014240,((((FSC772:0.001552,FSC846:0.000001):0.000001,FSC769:0.000001):0.000001,FSC774:0.000001):0.000001,FDC178:0.000001):0.019894):0.009650,((ATCC25015:0.014204,FSC154:0.005557):0.013077,FSC145:0.002324):0.007880):0.028706,ATCC25017:0.000001):0.000001,FSC039:0.000001,FSC037:0.000001);
