# Supplementary material for: Increased knowledge of Francisella genus diversity highlights the benefits of optimised DNA-based assays
Source: BMC Microbiol. 2012 Sep 25;12:220. doi: 10.1186/1471-2180-12-220 (PMC3575276; doi:10.1186/1471-2180-12-220)
Supplement: Additional file 2 — Single-marker topologies. A zip-file containing all single-marker topologies in pdf format obtained from the model-averaging phylogenetic analysis using jModelTest. [file 1471-2180-12-220-S2.gz › jMTsave_37/20_pgm_1.phy_phyml_tree.txt]

(((((((((((((MI001730:0.000001,(URFT1:0.000001,(FTA:0.000001,(OR96246:0.000001,(FSC539:0.000001,(LVS:0.000001,(RC503:0.000001,(FSC208:0.000001,FSC200:0.000001):0.000001):0.000001):0.000001):0.000001):0.000001):0.000001):0.000001):0.000001,OSU18:0.000001):0.003199,FSC021:0.000001):0.003194,(SCHUS4:0.000001,(FSC198:0.000001,(ATCC6223:0.000001,(FSC054:0.000001,(FSC148:0.000001,FSC147:0.000001):0.003146):0.000001):0.000001):0.000001):0.000001):0.012923,FSC159:0.000001):0.009938,FSC845:0.433712):0.003180,(FTG:0.000001,(U112:0.000001,FTE:0.000001):0.000001):0.003524):0.031728,FSC160:0.017156):0.030679,FSC454:0.057513):0.058404,((ATCC25015:0.003235,FSC154:0.006190):0.002471,FSC145:0.012139):0.021490):0.008702,(ATCC25017:0.000001,(FSC039:0.000001,FSC037:0.000001):0.000001):0.022266):0.014651,((((FSC772:0.006237,FSC846:0.000001):0.000001,FSC769:0.000001):0.000001,FSC774:0.000001):0.000001,FDC178:0.000001):0.011087):0.013201,FSC771:0.000001,FSC770:0.000001);
