# Supplementary material for: Increased knowledge of Francisella genus diversity highlights the benefits of optimised DNA-based assays
Source: BMC Microbiol. 2012 Sep 25;12:220. doi: 10.1186/1471-2180-12-220 (PMC3575276; doi:10.1186/1471-2180-12-220)
Supplement: Additional file 2 — Single-marker topologies. A zip-file containing all single-marker topologies in pdf format obtained from the model-averaging phylogenetic analysis using jModelTest. [file 1471-2180-12-220-S2.gz › jMTsave_37/21_prfb.phy_phyml_tree.txt]

(((((((((((MI001730:0.000001,(URFT1:0.000001,(FTA:0.000001,(OR96246:0.000001,(FSC539:0.000001,(LVS:0.000001,(RC503:0.000001,(FSC208:0.000001,FSC200:0.000001):0.000001):0.000001):0.000001):0.000001):0.000001):0.000001):0.000001):0.000001,OSU18:0.000001):0.005464,FSC021:0.000001):0.002723,(SCHUS4:0.000001,(FSC198:0.000001,(ATCC6223:0.000001,(FSC054:0.000001,(FSC148:0.000001,FSC147:0.000001):0.005433):0.000001):0.000001):0.000001):0.000001):0.005446,(FSC159:0.000001,FTG:0.002713):0.000001):0.002773,(U112:0.000001,FTE:0.000001):0.005455):0.002413,FSC160:0.003033):0.020620,(FSC845:0.124007,FSC454:0.049571):0.049207):0.097501,(((ATCC25017:0.000001,(FSC039:0.000001,(FSC037:0.000001,FSC154:0.002692):0.000001):0.000001):0.005390,ATCC25015:0.000001):0.004621,FSC145:0.017646):0.007492):0.029626,(FSC772:0.002724,(FDC178:0.000001,(FSC774:0.000001,(FSC769:0.000001,FSC846:0.000001):0.000001):0.000001):0.002626):0.007154):0.036865,FSC771:0.000001,FSC770:0.000001);
