# Supplementary material for: Increased knowledge of Francisella genus diversity highlights the benefits of optimised DNA-based assays
Source: BMC Microbiol. 2012 Sep 25;12:220. doi: 10.1186/1471-2180-12-220 (PMC3575276; doi:10.1186/1471-2180-12-220)
Supplement: Additional file 2 — Single-marker topologies. A zip-file containing all single-marker topologies in pdf format obtained from the model-averaging phylogenetic analysis using jModelTest. [file 1471-2180-12-220-S2.gz › jMTsave_37/22_puta.phy_phyml_tree.txt]

((((((((((((((((MI001730:0.000001,(URFT1:0.000001,(FTA:0.000001,(OR96246:0.000001,(FSC539:0.000001,(LVS:0.000001,(RC503:0.000001,(FSC208:0.000001,FSC200:0.000001):0.000001):0.000001):0.000001):0.000001):0.000001):0.000001):0.000001):0.000001,OSU18:0.000001):0.002365,FSC021:0.000001):0.004793,SCHUS4:0.000001):0.000001,FSC198:0.000001):0.000001,FSC148:0.000001):0.000001,FSC147:0.000001):0.000001,(ATCC6223:0.000001,FSC054:0.000001):0.002395):0.002388,(((FSC160:0.002381,FTG:0.000001):0.002384,FTE:0.000001):0.000001,U112:0.000001):0.000001):0.000001,FSC159:0.002399):0.051084,FSC454:0.028499):0.028304,FSC845:0.046008):0.263614,FSC145:0.000002):0.005095,(ATCC25017:0.000001,(FSC039:0.000001,FSC037:0.000001):0.000001):0.000001):0.002529,((FSC154:0.005109,(FSC772:0.002521,(FDC178:0.000001,(FSC774:0.000001,(FSC769:0.000001,FSC846:0.000001):0.000001):0.000001):0.000001):0.002519):0.000001,ATCC25015:0.000001):0.000001):0.047649,FSC771:0.000001,FSC770:0.000001);
