# Supplementary material for: Increased knowledge of Francisella genus diversity highlights the benefits of optimised DNA-based assays
Source: BMC Microbiol. 2012 Sep 25;12:220. doi: 10.1186/1471-2180-12-220 (PMC3575276; doi:10.1186/1471-2180-12-220)
Supplement: Additional file 2 — Single-marker topologies. A zip-file containing all single-marker topologies in pdf format obtained from the model-averaging phylogenetic analysis using jModelTest. [file 1471-2180-12-220-S2.gz › jMTsave_37/23_rpoa_1.phy_phyml_tree.txt]

((((((((((FSC198:0.000000,(ATCC6223:0.000000,(FSC054:0.000000,(FSC148:0.000000,(FSC147:0.000000,(FSC021:0.001091,(OSU18:0.000000,(MI001730:0.000000,(URFT1:0.000000,(FTA:0.000000,(OR96246:0.000000,(FSC539:0.000000,(LVS:0.000000,(RC503:0.000000,(FSC208:0.000000,FSC200:0.000000):0.000000):0.000000):0.000000):0.000000):0.000000):0.000000):0.000000):0.000000):0.000000):0.000000):0.000000):0.000000):0.000000):0.000000):0.000000,SCHUS4:0.000000):0.001092,FSC159:0.003280):0.001085,(FSC160:0.001086,(U112:0.000000,FTE:0.000000):0.000000):0.001089):0.000000,FTG:0.001087):0.022982,FSC454:0.039601):0.008844,FSC845:0.041101):0.189218,(((ATCC25017:0.000000,(FSC039:0.000000,FSC037:0.000000):0.000000):0.002240,(ATCC25015:0.003363,FSC145:0.004490):0.000000):0.000000,FSC154:0.003363):0.039864):0.029292,(FSC772:0.003323,(FDC178:0.001095,(FSC774:0.000000,(FSC769:0.000000,FSC846:0.000000):0.000000):0.000000):0.003313):0.000390):0.006249,FSC771:0.000000,FSC770:0.000000);
