# Supplementary material for: Increased knowledge of Francisella genus diversity highlights the benefits of optimised DNA-based assays
Source: BMC Microbiol. 2012 Sep 25;12:220. doi: 10.1186/1471-2180-12-220 (PMC3575276; doi:10.1186/1471-2180-12-220)
Supplement: Additional file 2 — Single-marker topologies. A zip-file containing all single-marker topologies in pdf format obtained from the model-averaging phylogenetic analysis using jModelTest. [file 1471-2180-12-220-S2.gz › jMTsave_37/25_sdha.phy_phyml_tree.txt]

((((((((ATCC6223:0.000001,(FSC054:0.000001,(((((FSC148:0.000001,FSC147:0.000001):0.004602,FSC208:0.000001):0.000001,LVS:0.000001):0.000001,OR96246:0.000001):0.000001,(FSC021:0.000001,(OSU18:0.000001,(MI001730:0.000001,URFT1:0.000001):0.000001):0.000001):0.000001):0.000001):0.000001):0.000001,((((SCHUS4:0.000001,FSC198:0.000001):0.004590,RC503:0.000001):0.000001,FSC539:0.000001):0.000001,FTA:0.000001):0.000001):0.000001,FSC200:0.000001):0.004524,(U112:0.000001,FTE:0.000001):0.004812):0.014158,(FSC159:0.000001,(FSC160:0.000001,FTG:0.004626):0.000001):0.000001):0.030878,(FSC845:0.133828,FSC454:0.000001):0.090697):0.230756,((FSC154:0.013675,FSC145:0.014806):0.004831,((ATCC25017:0.000001,(FSC039:0.000001,(FSC037:0.000001,ATCC25015:0.000001):0.000001):0.000001):0.013045,(FSC772:0.004570,(FDC178:0.000001,(FSC774:0.000001,(FSC769:0.000001,FSC846:0.000001):0.000001):0.000001):0.000001):0.005657):0.004744):0.022754):0.047247,FSC771:0.000001,FSC770:0.000001);
