# Supplementary material for: Increased knowledge of Francisella genus diversity highlights the benefits of optimised DNA-based assays
Source: BMC Microbiol. 2012 Sep 25;12:220. doi: 10.1186/1471-2180-12-220 (PMC3575276; doi:10.1186/1471-2180-12-220)
Supplement: Additional file 2 — Single-marker topologies. A zip-file containing all single-marker topologies in pdf format obtained from the model-averaging phylogenetic analysis using jModelTest. [file 1471-2180-12-220-S2.gz › jMTsave_37/26_tpia.phy_phyml_tree.txt]

(((((((((((MI001730:0.000001,(URFT1:0.000001,(FTA:0.000001,(OR96246:0.000001,FSC539:0.000001):0.000001):0.000001):0.000001):0.000001,OSU18:0.000001):0.000001,(LVS:0.000001,(RC503:0.000001,(FSC208:0.000001,FSC200:0.000001):0.000001):0.000001):0.002078):0.002085,FSC021:0.000001):0.004290,(((FSC159:0.000001,FTG:0.000001):0.000001,(U112:0.000001,FTE:0.000001):0.004176):0.002071,((FSC160:0.000001,((SCHUS4:0.000001,FSC198:0.000001):0.002067,(FSC148:0.000001,FSC147:0.000001):0.008353):0.000001):0.000001,(ATCC6223:0.000001,FSC054:0.000001):0.002071):0.000001):0.001972):0.010874,FSC454:0.033862):0.027108,FSC845:0.062089):0.183820,(((ATCC25017:0.000001,(FSC039:0.000001,FSC037:0.000001):0.000001):0.002162,FSC145:0.004192):0.002195,FSC154:0.008835):0.015401):0.006793,ATCC25015:0.004536):0.009008,(FSC772:0.000001,(FDC178:0.000001,(FSC774:0.000001,(FSC769:0.000001,FSC846:0.000001):0.000001):0.000001):0.002102):0.012733):0.015503,FSC771:0.000001,FSC770:0.000001);
