# Supplementary material for: Increased knowledge of Francisella genus diversity highlights the benefits of optimised DNA-based assays
Source: BMC Microbiol. 2012 Sep 25;12:220. doi: 10.1186/1471-2180-12-220 (PMC3575276; doi:10.1186/1471-2180-12-220)
Supplement: Additional file 2 — Single-marker topologies. A zip-file containing all single-marker topologies in pdf format obtained from the model-averaging phylogenetic analysis using jModelTest. [file 1471-2180-12-220-S2.gz › jMTsave_37/27_tpia_2.phy_phyml_tree.txt]

(((((((((MI001730:0.000001,(URFT1:0.000001,(FTA:0.000001,(OR96246:0.000001,(FSC539:0.000000,(LVS:0.000001,(RC503:0.000001,(FSC208:0.000001,FSC200:0.000001):0.000000):0.000000):0.001792):0.000001):0.000000):0.000000):0.000000):0.000000,OSU18:0.000001):0.001798,FSC021:0.000000):0.003714,((((FSC159:0.000001,FTG:0.000001):0.000001,(U112:0.000001,FTE:0.000001):0.003606):0.001791,FSC160:0.000001):0.001786,(((SCHUS4:0.000001,FSC198:0.000001):0.001781,(FSC148:0.000001,FSC147:0.000001):0.007196):0.000001,(ATCC6223:0.000001,FSC054:0.000001):0.001786):0.000001):0.001683):0.008886,FSC454:0.029630):0.026319,FSC845:0.067665):0.196759,((((ATCC25017:0.000001,(FSC039:0.000001,FSC037:0.000001):0.000000):0.001924,FSC145:0.003583):0.003124,FSC154:0.006768):0.018671,ATCC25015:0.003671):0.003294):0.008716,((FSC769:0.000001,(FDC178:0.000001,(FSC774:0.000001,FSC846:0.000001):0.000000):0.000001):0.001825,FSC772:0.000001):0.013112):0.013233,FSC771:0.000001,FSC770:0.000001);
